# Supplementary material for: Striatal Isolated from Cyathus striatus Extracts Induces Apoptosis in Human Pancreatic Cancer Cells
Source: Molecules. 2022 Apr 24;27(9):2746. doi: 10.3390/molecules27092746 (PMC9103111; doi:10.3390/molecules27092746)
Supplement: Supplementary file 1 [file molecules-27-02746-s001.zip]

Archive with 1 entries (1 files):
- molecules-1662286-supplementary.pdf
